# Supplementary material for: Characterization of Chronic Lymphocytic Leukemia Immunoglobulin Rearrangements from Partial Read Sequencing
Source: Genomics Proteomics Bioinformatics. 2025 May 2;23(2):qzaf041. doi: 10.1093/gpbjnl/qzaf041 (PMC12536063; doi:10.1093/gpbjnl/qzaf041)
Supplement: qzaf041_Supplementary_Data [file qzaf041_supplementary_data.zip]

Archive with 27 entries (27 files):
- Figure S1.docx
- Figure S10.docx
- Figure S11.docx
- Figure S12.docx
- Figure S13.docx
- Figure S14.docx
- Figure S15.docx
- Figure S16.docx
- Figure S17.docx
- Figure S18.docx
- Figure S19.docx
- Figure S2.docx
- Figure S20.docx
- Figure S21.docx
- Figure S3.docx
- Figure S4.docx
- Figure S5.docx
- Figure S6.docx
- Figure S7.docx
- Figure S8.docx
- Figure S9.docx
- Supplementary material captions.docx
- Table S1.xlsx
- Table S2.xlsx
- Table S3.xlsx
- Table S4.xlsx
- Table S5.xlsx
