# Supplementary material for: Characterization of Chronic Lymphocytic Leukemia Immunoglobulin Rearrangements from Partial Read Sequencing
Source: Genomics Proteomics Bioinformatics. 2025 May 2;23(2):qzaf041. doi: 10.1093/gpbjnl/qzaf041 (PMC12536063; doi:10.1093/gpbjnl/qzaf041)
Supplement: qzaf041_Supplementary_Data [file qzaf041_supplementary_data.zip › Table S1.xlsx]

## Sheet: Hoja1
Table S1 Samples with multiple rearrangements
Sample	Rearrangement NGS		Clonal %		Considered clonal		Rearrangement SSeq
Multiple1	IGHV1-69*02_IGHJ4*02		81		YES		IGHV1-69*02_IGHJ5*01
	IGHV4-39*01_IGHJ5*02		18.16		YES		IGHV4-39*01_IGHJ5*02
Multiple2	IGHV3-15*07_IGHJ6*03		69.33		YES		IGHV3-15*07_IGHJ6*03
	IGHV1-2*02_IGHJ4*02		27.3		YES		IGHV1-2*02_IGHJ4*02
Multiple3	IGHV4-39*01_IGHJ3*02		52.66		YES		IGHV4-39_IGHJ3*02
	IGHV3-30*02_IGHJ4*02		47.27		YES		IGHV3-30_IGHJ5*02
Multiple4	IGHV4-39*01_IGHJ6*02		39.85		YES		IGHV4-39*01_IGHJ6*02
	IGHV3-64D*06_IGHJ6*02		59.79		YES		IGHV3-64D*06_IGHJ6*02
Multiple5	IGHV1-3*01_IGHJ4*02		41.2		YES		IGHV1-3*01_IGHJ4*02
	IGHV3-74*01_IGHJ5*02		58.6		YES		IGHV3-74*01_IGHJ5*02
Multiple6	IGHV1-69*12_IGHJ3*02		52.46		YES		IGHV1-69*12_IGHJ3*02
	IGHV3-30*01_IGHJ1*01		45.9		YES		IGHV3-30-5*01_IGHJ1*01
Multiple7	IGHV1-69*12_IGHJ4*02		33.9		YES		IGHV1-69*12_IGHJ4*02
	IGHV3-21*02_IGHJ4*02		64.18		YES		-
Multiple8	IGHV1-69*12_IGHJ6*02		31.1		YES		IGHV1-69_IGHJ6*02
	IGHV3-13*01_IGHJ6*02		67.1		YES		IGHV3-13_IGHJ6*02
Multiple9	IGHV1-69*12_IGHJ3*02		39.9		YES		IGHV1-69_IGHJ3*02
	IGHV3-48*03_IGHJ4*02		58.5		YES		IGHV3-48_IGHJ4*02
Multiple10	IGHV3-9*01_IGHJ3*02		64		YES		IGHV3-9*01_IGHJ3*02
	IGHV1-69*12_IGHJ4*02		34		YES		IGHV1-69*01_IGHJ4*02
Multiple11	IGHV1-2*02_IGHJ6*02		65		YES		IGHV1-2*02_IGHJ6*02
	IGHV3-9*01_IGHJ5*02		34.7		YES		IGHV3-9*01_IGHJ5*02
Multiple12	IGHV3-21*03_IGHJ3*02		65.5		YES		IGHV3-21*03_IGHJ3*02
	IGHV4-31*03_IGHJ5*02		33.9		YES		IGHV4-31*03_IGHJ5*02
Multiple13	IGHV4-34*01_IGHJ6*02		54.8		YES		IGHV4-34*01_IGHJ6*02
	IGHV3-9*01_IGHJ6*02		45		YES		IGHV3-9*01_IGHJ6*02
Multiple14	IGHV3-15*07_IGHJ6*03		67.7		YES		IGHV3-15_IGHJ6*03
	IGHV1-2*02_IGHJ4*02		29.4		YES		IGHV1-2*02_IGHJ4*02
Multiple15	IGHV3-23*01_IGHJ6*02		70		YES		IGHV3-23*01_IGHJ6*02
	IGHV4-31*03_IGHJ5*02		29.4		YES		IGHV4-31*03_IGHJ5*02
Multiple16	IGHV1-69*13_IGHJ6*02		29.4		YES		IGHV1-69_IGHJ6*02
	IGHV3-30-5*02_IGHJ5*02		70		YES		IGHV3-30_IGHJ5*02
Multiple17^	IGHV4-34*01_IGHJ5*02		58		YES		IGHV4-34*01_IGHJ5*02
	IGHV3-41*02_IGHJ4*02		38		YES		IGHV3-41*02_IGHJ4*02
Multiple18^	IGHV2-5*02_IGHJ6*02		21		YES		IGHV2-5*02_IGHJ6*02
	IGHV3-11*01_IGHJ1*01		78		YES		IGHV3-11*01_IGHJ1*01
Multiple19^	IGHV3-23*01_IGHJ6*02		29		YES		IGHV3-23*01_IGHJ6*02
	IGHV4-39*01_IGHJ3*02		70		YES		IGHV4-3*01_IGHJ3*02
Multiple20^	IGHV1-69*12_IGHJ4*02		13		YES		IGHV1-69*13_IGHJ4*02
	IGHV4-34*02_IGHJ4*02		61		YES		IGHV4-34*02_IGHJ4*02
Multiple21^	IGHV3-7*01_IGHJ6*02		67		YES		IGHV3-7*01_IGHJ6*02
	IGHV1-46*01_IGHJ4*02		2		YES		IGHV1-46*01_IGHJ4*02
	IGHV6-1*02_IGHJ5*02		19		YES		IGHV6-1*02_IGHJ5*02
	IGHV4-39*01_IGHJ5*02		10		YES		IGHV4-39*01_IGHJ5*02
Multiple22	IGHV4-59*01_IGHJ4*02		57		YES		IGHV4-59*01_IGHJ4*02
	IGHV1-69*06_IGHJ3*02		42		YES		IGHV1-69*06_IGHJ3*02
Multiple23	IGHV4-34*02_IGHJ5*02		29		YES		IGHV4-34*01_IGHJ3*01
	IGHV1-18*04_IGHJ5*02		68		YES		IGHV1-18*04_IGHJ5*02
Multiple24	IGHV4-34*02_IGHJ6*04		53		YES		IGHV4-34*01_IGHJ6*02
	IGHV7-4-1*01_IGHJ6*02		46		YES		IGHV7-4-1*01_IGHJ6*02
Multiple25	IGHV3-21*04_IGHJ6*02		30		YES		IGHV3-21*04_IGHJ6*02
	IGHV4-34*02_IGHJ6*04		47		YES		IGHV4-34*01_IGHJ6*02
Multiple26	IGHV1-3-02_IGHJ4*02		22.7		YES		IGHV1-3*02_IGHJ4*02
	IGHV6-1*02_IGHJ6*02		77.3		YES		IGHV6-1*01_IGHJ6*02
Multiple27	IGHV1-24*01_IGHJ6*02		32.9		YES		IGHV1-24*01_IGHJ6*02
	IGHV4-39*07_IGHJ6*02		58.5		YES		IGHV4-39*07_IGHJ6*02
Multiple28^	IGHV3-49*03_IGHJ4*02		50		YES		IGHV3-49*03_IGHJ4*02
	IGHV1-3*01_IGHJ4*02		48		YES		IGHV1-3*01_IGHJ4*02
Multiple29^	IGHV1-69*12_IGHJ4*02		28		YES		IGHV1-69*01_IGHJ4*02
	IGHV3-19*01_IGHJ4*02		71		YES		IGHV3-19*01_IGHJ4*02
Note: ^detected with directed SSeq sequencing with the specific IGHV@ family primers after their report with NGS analysis. SSeq, Sanger sequencing; NGS, next-generation sequencing.
