# Supplementary material for: Characterization of Chronic Lymphocytic Leukemia Immunoglobulin Rearrangements from Partial Read Sequencing
Source: Genomics Proteomics Bioinformatics. 2025 May 2;23(2):qzaf041. doi: 10.1093/gpbjnl/qzaf041 (PMC12536063; doi:10.1093/gpbjnl/qzaf041)
Supplement: qzaf041_Supplementary_Data [file qzaf041_supplementary_data.zip › Table S2.xlsx]

## Sheet: Hoja1
Table S2 Additional clones confirmed using GeneScan analysis
Sample	Rearrangement NGS	Clonal%	Considered clonal	Rearrangement SSeq	MiXCR
Additional clones 1	IGHV1-69*13_IGHJ3*02	57.4	YES	IGHV1-69*13_IGHJ6*02	IGHV1-69D*0; 16%
	IGHV1-8*01_IGHJ3*02	40.7	YES		IGHV1-8*0; 54%
Additional clones 2	IGHV1-18*01_IGHJ5*02	65	YES		IGHV1-18*0; 50%
	IGHV1-69*13_IGHJ6*02	34	YES	IGHV1-69*13_IGHJ6*02	IGHV1-69D*0; 33%
Additional clones 3	IGHV1-69*13_IGHJ6*02	50	YES	IGHV1-69*13_IGHJ6*01	IGHV1-69D*0; 44%
	IGHV1-3*02_IGHJ5*02	48	YES		IGHV1-3*0; 41%
Additional clones 4	IGHV1-3*01_IGHJ5*02	48	YES		IGHV1-3*0; 39%
	IGHV1-69*13_IGHJ6*03	50	YES	IGHV1-69*13_IGHJ6*03	IGHV1-69D*0; 46%
Additional clones 5	IGHV4-34*02_IGHJ6*04	85	YES	IGHV4-34*02_IGHJ6*03	IGHV4-34*0; 70%
	IGHV4-61*04_IGHJ6*02	13	YES		IGHV4-61*0; 15%
Additional clones 6	IGHV4-4*02_IGHJ4*02	14	YES		IGHV4-4*0; 18%
	IGHV4-34*02_IGHJ6*02	84	YES	IGHV4-34*02_IGHJ6*02	IGHV4-34*0; 68%
Additional clones 7	IGHV3-74*01_IGHJ4*02	64	YES	IGHV3-74*01_IGHJ4*02	IGHV3-74*0; 55%
	IGHV3-33*01_IGHJ5*02	31	YES		IGHV3-33*0; 31%
Additional clones 8*	IGHV3-23*01_IGHJ4*02	16.7	YES		IGHV3-23*0; 14%
	IGHV4-34*02_IGHJ6*02	79.8	YES	IGHV4-34*02_IGHJ6*02	IGHV4-34*0; 70%
Additional clones 9	IGHV3-30-01_IGHJ4-02	46	YES	IGHV3-30-01_IGHJ4-03	IGHV3-30*0; 41%
	IGHV3-43D-01_IGHJ5-02	52	YES		IGHV3-43*0; 45%
