# Supplementary material for: Characterization of Chronic Lymphocytic Leukemia Immunoglobulin Rearrangements from Partial Read Sequencing
Source: Genomics Proteomics Bioinformatics. 2025 May 2;23(2):qzaf041. doi: 10.1093/gpbjnl/qzaf041 (PMC12536063; doi:10.1093/gpbjnl/qzaf041)
Supplement: qzaf041_Supplementary_Data [file qzaf041_supplementary_data.zip › Table S3.xlsx]

## Sheet: Hoja1
Table S3 Validation false positives (samples with additional artifact rearrangements reported)
Sample	Rearrangement NGS	Clonal%	Considered clonal	Rearrangement SSeq	Mutational status	CDR3 amino acid sequence	MiXCR
FP1	IGHV4-61*04_IGHJ5*01	24	YES	IGHV4-61_IGHJ5*01	MM	-	IGHV4-59*0 56% and 22% (different clones)
	IGHV1-69*12_IGHJ6*02	6	YES	IGHV1-69_IGHJ6*02	UM	CARGGMATMMFDSW	IGHV1-69D*0; 5%
	IGHV4-59*08_IGHJ5*01	68	YES		MM	CSSTSCPVGWYYYYYGMDVW	-
FP2^	IGHV4-34*02_IGHJ5*02	86	YES	IGHV4-34*02_IGHJ4*02	MM	CARGRTGWYPPGSW	IGHV4-34*0; 83%
	IGHV1-3*02_IGHJ4*02	7	YES		MM	CARDDL_RWLAEVDYW	IGHV1-3*0; 2%
	IGHV4-4*06_IGHJ5*02	5	YES		MM	CARGRTGWYPPGSW	-
FP3^	IGHV3-48*04_IGHJ6*02	24	YES		UM	CARDANGMDVW	-
	IGHV3-21*02_IGHJ6*02	75	YES	IGHV3-21*02_IGHJ6*02	MM	CARDANGMDVW	IGHV3-21*0; 85%
FP4^	IGHV3-33*05_IGHJ5*02	16	YES		MM	CVKDSWRQHDSSGYSPFGFW	-
	IGHV3-30-5*01_IGHJ4*02	83	YES	IGHV3-30-5*01_IGHJ4*02	MM	CVKDSWRQHDSSGYSPFGFW	IGHV3-30*0; 86%
FP5	IGHV4-31*01_IGHJ2*01	19	YES	IGHV4-31*01_IGHJ2*01	UM	CARGGPGWYRQYWYFDLW	IGHV4-31*01; 19%
	IGHV4-34*01_IGHJ4*02	79	YES		UM	-	IGHV4-34*01; 69%
FP6^	IGHV4-59*04_IGHJ5*02	79	YES		MM	CARAMSDSGWHFDSW	-
	IGHV4-39*07_IGHJ4*02	17	YES	IGHV4-39*07_IGHJ4*02	MM	CARAMSDSGWHFDSW	IGHV4-4*0; 89%
FP7	IGHV3-7*01_IGHJ6*02	5	YES		MM	-	IGHV3-7*0; 5.7%
	IGHV3-72*01_IGHJ6*02	94	YES	IGHV3-72*01_IGHJ3*01	MM	-	IGHV3-72*0; 82%
FP8^	IGHV3-72*01_IGHJ5*02	90	YES	IGHV3-72*01_IGHJ5*02	MM	CARGNNYGDYMLGWFDPW	IGHV3-72*0; 86%
	IGHV3-11*05_IGHJ5*02	8	YES		MM	CARGNNYGDYMLGWFDPW	-
