# Supplementary material for: Characterization of Chronic Lymphocytic Leukemia Immunoglobulin Rearrangements from Partial Read Sequencing
Source: Genomics Proteomics Bioinformatics. 2025 May 2;23(2):qzaf041. doi: 10.1093/gpbjnl/qzaf041 (PMC12536063; doi:10.1093/gpbjnl/qzaf041)
Supplement: qzaf041_Supplementary_Data [file qzaf041_supplementary_data.zip › Table S5.xlsx]

## Sheet: Sheet1
Table S5 B-MyRepCLL output table with clones information in the cDNA test with 6 CLL samples
Sample_name	Vallele	Combined_alleles	Reads_mapped_allele	Reads_mapped_leader	Reads_mapped_fr1	Reads_mapped_fr2	Reads_mapped_fr3	Ref_length	Reads_trimming	Reads_mappedV	Number of rearrangement	V gene	Reads_mapped_gene	Percent_reads_mapped_Vgene	Percent_clonal_Vgene	Homology-IGHV_noFR3	Mutational_status_noFR3	J_assigned	IGHV-J	Consensus_length	CDR3	IGHD_emboss	Insertions	Deletions	ORF disruption	Majorunique_productiveSeq	nreads_majorunique_productiveSeq	Rearrangement	diff	invert_diff	max_diff	Predicted_status	Clone_status	%100X
cDNA1-MIXLFa	IGHV1-2-04	IGHV1-2-04;IGHV1-2-07;IGHV1-2-05;IGHV1-2-01;IGHV1-2-06;IGHV1-2-02;IGHV1-2-03;IGHV1-46-02;IGHV1-8-03;IGHV1-OR15-1-03	34109	8757	2877	4110	18365	296	37740	34594	1	IGHV1-2	34109	98.7808	98	Length: 296; Identity: 296/296 (100.0%)(valid)	UM	IGHJ6-02	IGHV1-2-04_IGHJ6-02	390	CARDGYDILTGYPQDYYYYYGMDVW	IGHD3-9-01 100.0 20 100.0 IGHD3-OR15-3b-01 85.0 20 73.0 IGHD3-OR15-3a-01 85.0 20 73.0				CTGAGCAGGCTGAGATCTGACGACACGGCCGTGTATTACTGTGCGAGAGATGGGTACGATATTTTGACTGGTTACCCCCAGGATTACTACTACTACTACGGTATGGACGTCTGGGGCCAAGGGACCACGGTCACCGTCTCCTCAGGTAAG	4438	1.0	241.908	-241.908	YES	1CLONE	CLONAL	1
cDNA1-MIXLFa	IGHV1-69-D01	IGHV1-69D-01;IGHV1-69-03;IGHV1-69-02;IGHV1-69-04;IGHV1-69-19;IGHV1-69-14;IGHV1-69-12;IGHV1-69-08;IGHV1-69-10;IGHV1-69-16;IGHV1-69-15;IGHV1-69-05;IGHV1-69-20;IGHV1-69-09;IGHV1-69-18;IGHV1-69-13;IGHV1-69-11;IGHV1-69-06;IGHV1-69-01;IGHV1-69-17	141	68	0	0	73	296	37740	34594	2	IGHV1-69	141	0.408341	0.216801	Length: 296; Identity: 294/296 (99.3%)(valid)	UM	IGHJ6-02	IGHV1-69D-01_IGHJ6-02	390	CARDGYDILTGYPQDYYYYYGMDVW	IGHD3-9-01 100.0 20 100.0 IGHD3-OR15-3b-01 85.0 20 73.0 IGHD3-OR15-3a-01 85.0 20 73.0				CTGAGCAGGCTGAGATCTGACGACACGGCCGTGTATTACTGTGCGAGAGATGGGTACGATATTTTGACTGGTTACCCCCAGGATTACTACTACTACTACGGTATGGACGTCTGGGGCCAAGGGACCACGATCACCGTCTCCTCAGGTAAG	14	2.0	2.13636	-2.13636	NO	1CLONE	SUBCLONAL
cDNA1-MIXLFa	IGHV3-23-D01	IGHV3-23D-01;IGHV3-23-05;IGHV3-23-04;IGHV3-23-02;IGHV3-23-01;IGHV3-NL1-01	39	10	3	9	17	296	37740	34594	4	IGHV3-23	39	0.112945	0.0578135	Length: 296; Identity: 287/296 (97.0%)(valid)	MM	IGHJ6-02	IGHV3-23D-01_IGHJ6-02	390	None					None	None	4.0	0.112945	-0.112945	NO	1CLONE	SUBCLONAL
cDNA1-MIXLFa	IGHV3-30-15	IGHV3-30-15;IGHV3-30-3-02;IGHV3-30-5-01;IGHV3-30-5-02;IGHV3-30-10;IGHV3-30-19;IGHV3-30-12;IGHV3-30-03;IGHV3-33-01	33	4	1	5	23	296	37740	34594	3	IGHV3-30	66	0.191138	0.106955	Length: 296; Identity: 296/296 (100.0%)(valid)	UM	IGHJ4-02	IGHV3-30-15_IGHJ4-02	344	CAQATGWYKAPFDSW	IGHD6-19-01 81.2 16 47.0 IGHD6-13-01 81.2 16 47.0 IGHD4-23-01 48.5 33 43.0				ACAATTCCAAGAAAACGCTGTATCTGCAAATGAGCAGTCTGAGAACCGAGGACACGGCCATCTATTACTGTGCGCAAGCGACCGGCTGGTACAAGGCCCCTTTTGACTCCTGGGGCCCGGGAACCCTGGTCACCGTCTCCTCAGGTAAG	3	3.0	1.69231	-1.69231	NO	1CLONE	SUBCLONAL
cDNA2-MIXLFa	IGHV1-46-01	IGHV1-46-01;IGHV1-46-04;IGHV1-46-02;IGHV1-46-03;IGHV1-OR15-1-02;IGHV1-2-05	553	50	0	0	503	296	46714	40783	2	IGHV1-46	553	1.35739	1.23336	Length: 295; Identity: 292/295 (99.0%)(valid)	UM	IGHJ4-02	IGHV1-46-01_IGHJ4-02	370	CARAYYDFWSGYSEFDYW	IGHD3-3-01 100.0 26 130.0 IGHD3-OR15-3b-01 92.3 26 112.0 IGHD3-OR15-3a-01 92.3 26 112.0				GGACACGGCCGTGTATTACTGTGCGAGAGCGTATTACGATTTTTGGAGTGGTTATTCCGAATTTGACTACTGGGGCCAGGGAACCCTGGTCACCGTCTCCTCAGGTAAG	88	2.0	11.06	-11.06	NO	1CLONE	SUBCLONAL
cDNA2-MIXLFa	IGHV1-69-09	IGHV1-69-09;IGHV1-69-02;IGHV1-69-04;IGHV1-69-19;IGHV1-69-14;IGHV1-69D-01;IGHV1-69-12;IGHV1-69-08;IGHV1-69-10;IGHV1-69-15;IGHV1-69-05;IGHV1-69-20;IGHV1-69-18;IGHV1-69-13;IGHV1-69-16;IGHV1-69-11;IGHV1-69-06;IGHV1-69-01;IGHV1-69-17	38749	10079	2224	5326	21120	296	46714	40783	1	IGHV1-69	40123	98.4855	97.0257	Length: 295; Identity: 295/295 (100.0%)(valid)	UM	IGHJ4-02	IGHV1-69-09_IGHJ4-02	370	CARAYYDFWSGYSEFDYW	IGHD3-3-01 100.0 26 130.0 IGHD3-OR15-3b-01 92.3 26 112.0 IGHD3-OR15-3a-01 92.3 26 112.0				CACGAGCACAGCCTACATGGAGCTGAGCAGCCTGAGATCTGAGGACACGGCCGTGTATTACTGTGCGAGAGCGTATTACGATTTTTGGAGTGGTTATTCCGAATTTGATTACTGGGGCCAGGGAACCCTGGTCACCGTCTCCTCAGGTAAG	7482	1.0	72.5552	-72.5552	YES	1CLONE	CLONAL	1
cDNA2-MIXLFa	IGHV3-23-01	IGHV3-23-01;IGHV3-23-05;IGHV3-23-04;IGHV3-23-03	31	11	2	2	16	296	46714	40783	3	IGHV3-23	50	0.12273	0.0882721	Length: 296; Identity: 296/296 (100.0%)(valid)	UM	IGHJ5-02	IGHV3-23-01_IGHJ5-02	347	None					None	None	3.0	0.12273	-0.12273	NO	1CLONE	SUBCLONAL
cDNA3-MIXLFa	IGHV5-10-1-03	IGHV5-10-1-03;IGHV5-10-1-01;IGHV5-10-1-04;IGHV5-10-1-02	59732	21112	2383	7604	28633	294	65402	59732	1	IGHV5-10	59732	100	100	Length: 294; Identity: 274/294 (93.2%)(valid)	MM	IGHJ4-02	IGHV5-10-1-03_IGHJ4-02	361	CARHWGRAWNYRPDYW	IGHD3-16-02 100.0 9 45.0 IGHD3-16-01 100.0 9 45.0 IGHD3-10-02 88.9 9 36.0				GCCCCTCACCACTGCATTCCTGCGGTGGAGCAGCCTGAAGGCCTCGGACAGCGCCATATATTATTGTGCGAGACATTGGGGGAGGGCGTGGAACTACCGCCCTGACTACTGGGGCCAGGGAACCCTGGTCACCGTCTCCTCAGGTAAG	3496	1.0	100	-100	YES	1CLONE	CLONAL	1
cDNA4-MIXLFa	IGHV1-69-D01	IGHV1-69D-01;IGHV1-69-15;IGHV1-69-05;IGHV1-69-20;IGHV1-69-02;IGHV1-69-04;IGHV1-69-09;IGHV1-69-13;IGHV1-69-18;IGHV1-69-19;IGHV1-69-14;IGHV1-69-11;IGHV1-69-12;IGHV1-69-01;IGHV1-69-08;IGHV1-69-06;IGHV1-69-17;IGHV1-69-10;IGHV1-69-16	7123	2021	392	803	3907	296	9930	7770	1	IGHV1-69	7653	98.7611	97.6319	Length: 293; Identity: 293/293 (100.0%)(valid)	UM	IGHJ6-02	IGHV1-69D-01_IGHJ6-02	387	CARSPYCSSTSCYLVDYYYGMDVW	IGHD2-2-03 100.0 24 120.0 IGHD2-2-02 100.0 24 120.0 IGHD2-2-01 100.0 24 120.0				GAGCTGAGCAGCCTGAGATCTGAGGACACGGCCGTGTATTACTGTGCGAGGTCCCCCTATTGTAGTAGTACCAGCTGCTATTTGGTAGACTACTACTACGGTATGGACGTCTGGGGCCAAGGGACCACGGTCACCGTCTCCTCAGGTAAG	1640	1.0	114.224	-114.224	YES	1CLONE	CLONAL	0.859589
cDNA4-MIXLFa	IGHV3-21-03	IGHV3-21-03;IGHV3-21-06;IGHV3-21-02;IGHV3-21-01;IGHV3-21-04;IGHV3-21-05;IGHV3-21-07;IGHV3-69-1-02;IGHV3-48-04;IGHV3-11-06	67	22	4	20	21	296	9930	7770	2	IGHV3-21	67	0.864628	0.48906	Length: 293; Identity: 285/293 (97.3%)(valid)	MM	IGHJ6-02	IGHV3-21-03_IGHJ6-02	387	None					None	None	2.0	2.31034	-2.31034	NO	1CLONE	SUBCLONAL
cDNA4-MIXLFa	IGHV3-23-01	IGHV3-23-01;IGHV3-23-05;IGHV3-23-02;IGHV3-23-04;IGHV3-23D-01;IGHV3-23-03	29	7	0	3	19	296	9930	7770	3	IGHV3-23	29	0.374242	0.37323	Length: 292; Identity: 285/292 (97.6%)(valid)	MM	IGHJ6-02	IGHV3-23-01_IGHJ6-02	387	None					None	None	3.0	0.374242	-0.374242	NO	1CLONE	SUBCLONAL
cDNA5-MIXLFa	IGHV3-11-04	IGHV3-11-04;IGHV3-11-01;IGHV3-11-03;IGHV3-11-05;IGHV3-11-06;IGHV3-48-03;IGHV3-69-1-02	618	42	6	57	513	296	88466	78908	3	IGHV3-11	618	0.781171	0.429614	Length: 295; Identity: 292/295 (99.0%)(valid)	UM	IGHJ6-02	IGHV3-11-04_IGHJ6-02	369	CARALSEGYCPSCGMDVW	IGHD3-16-02 80.0 10 32.0 IGHD3-16-01 80.0 10 32.0 IGHD3-9-01 87.5 8 31.0				CAAGAACTCACTGTATCTGCAAATGAATAGCCTGAGAGCCGAGGACACGGCTGTCTATTACTGTGCAAGGGCTTTGAGTGAGGGGTACTGTCCTTCGTGTGGTATGGACGTCTGGGGCCAAGGGACCACGGTCACCGTCTCCTCAGGTAAG	33	3.0	1.90154	-1.90154	NO	1CLONE	SUBCLONAL
cDNA5-MIXLFa	IGHV3-21-02	IGHV3-21-02;IGHV3-21-05;IGHV3-21-07;IGHV3-21-04;IGHV3-21-01;IGHV3-21-03;IGHV3-48-03;IGHV3-69-1-02	796	99	6	62	629	296	88466	78908	2	IGHV3-21	796	1.00617	0.596898	Length: 295; Identity: 289/295 (98.0%)(valid)	UM	IGHJ6-02	IGHV3-21-02_IGHJ6-02	369	CARALSEGYCPSCGMDVW	IGHD3-16-02 80.0 10 32.0 IGHD3-16-01 80.0 10 32.0 IGHD3-9-01 87.5 8 31.0				CAAGAACTCACTGTATCTGCAAATGAATAGCCTGGGAGCCGAGGACACGGCTGTCTATTACTGTGCGAGGGCTTTGAGTGAGGGGTACTGTCCTTCGTGTGGTATGGACGTCTGGGGCCAAGGGACCACGGTCACCGTCTCCTCAGGTAAG	75	2.0	1.28803	-1.28803	NO	1CLONE	SUBCLONAL
cDNA5-MIXLFa	IGHV3-23-04	IGHV3-23-04;IGHV3-23D-01;IGHV3-23-01;IGHV3-23-05;IGHV3-23-02;IGHV3-23-03	123	31	16	4	72	296	88466	78908	8	IGHV3-23	123	0.155476	0.084909	Length: 296; Identity: 296/296 (100.0%)(valid)	UM	IGHJ4-02	IGHV3-23-04_IGHJ4-02	344	CARRKGIRMLVVVGPFDYW	IGHD3-22-01 62.2 37 74.0 IGHD2-2-02 53.7 41 60.5 IGHD2-2-01 53.7 41 60.5				AACACGCTGTTTCTGGAAATGAACAGCCTGAGAGCCGAGGACACGGCCGTATATTACTGTGCGAGGAGGAAGGGTATTAGAATGCTAGTGGTAGTCGGACCCTTTGACTATTGGGGCCAGGGAACCCTGGTCACCGTCTCCTCAGGTAAG	10	8.0	1.20588	-1.20588	NO	1CLONE	SUBCLONAL
cDNA5-MIXLFa	IGHV3-30-10	IGHV3-30-10;IGHV3-30-05;IGHV3-30-06;IGHV3-30-5-01;IGHV3-30-19;IGHV3-30-01;IGHV3-30-12;IGHV3-30-11;IGHV3-30-18;IGHV3-30-3-02;IGHV3-30-5-02;IGHV3-30-3-03;IGHV3-30-14;IGHV3-30-13;IGHV3-33-03	173	42	4	17	110	296	88466	78908	5	IGHV3-30	279	0.352665	0.197699	Length: 296; Identity: 292/296 (98.6%)(valid)	UM	IGHJ6-02	IGHV3-30-10_IGHJ6-02	358	None					None	None	5.0	1.1822	-1.1822	NO	1CLONE	SUBCLONAL
cDNA5-MIXLFa	IGHV3-64-01	IGHV3-64-01;IGHV3-64D-09;IGHV3-64-02;IGHV3-64-05;IGHV3-64D-06;IGHV3-64-03;IGHV3-64-07;IGHV3-64D-08	325	313	1	2	9	296	88466	78908	4	IGHV3-64	325	0.41081	0.219243	Length: 296; Identity: 287/296 (97.0%)(valid)	MM	IGHJ6-02	IGHV3-64-01_IGHJ6-02	358	None					None	None	4.0	1.16487	-1.16487	NO	1CLONE	SUBCLONAL
cDNA5-MIXLFa	IGHV3-66-01	IGHV3-66-01;IGHV3-66-04;IGHV3-66-02;IGHV3-53-05;IGHV3-NL1-01	152	144	0	2	6	293	88466	78908	7	IGHV3-66	152	0.192133	0.105186	Length: 293; Identity: 287/293 (98.0%)(valid)	UM	IGHJ6-02	IGHV3-66-01_IGHJ6-02	355	None					None	None	7.0	1.23577	-1.23577	NO	1CLONE	SUBCLONAL
cDNA5-MIXLFa	IGHV3-7-04	IGHV3-7-04;IGHV3-7-02;IGHV3-7-03;IGHV3-7-05;IGHV3-7-01	75878	17013	4430	14679	39756	296	88466	78908	1	IGHV3-7	75878	95.9121	95.1513	Length: 295; Identity: 288/295 (97.6%)(valid)	MM	IGHJ6-02	IGHV3-7-04_IGHJ6-02	369	CARALSEGYCPSCGMDVW	IGHD2-15-01 80.0 15 36.0 IGHD3-3-02 71.4 14 35.0 IGHD3-3-01 71.4 14 35.0				CAAGAACTCACTGTATCTGCAAATGAATAGCCTGAGAGCCGAGGACACGGCTGTCTATTACTGTGCGAGGGCTTTGAGTGAGGGGTACTGTCCTTCGTGTGGTATGGACGTCTGGGGCCAAGGGACCACGGTCACCGTCTCCTCAGGTAAG	15091	1.0	95.3241	-95.3241	YES	1CLONE	CLONAL	1
cDNA5-MIXLFa	IGHV3-71-02	IGHV3-71-02;IGHV3-71-01;IGHV3-71-04;IGHV3-71-03;IGHV3-22-02	236	217	0	0	19	302	88466	78908	6	IGHV3-71	236	0.298311	0.169818	Length: 303; Identity: 294/303 (97.0%); gaphomology: 97.36(valid)	MM	IGHJ6-02	IGHV3-71-02_IGHJ6-02	364	None					None	None	6.0	1.55263	-1.55263	NO	1CLONE	SUBCLONAL
cDNA5-MIXLFa	IGHV3-OR16-18-01	IGHV3-OR16-18-01;IGHV3-OR16-16-01;IGHV3-OR16-15-02;IGHV3-OR16-15-01	102	102	0	0	0	296	88466	78908	9	IGHV3-OR16	102	0.128931	0.0709687	Length: 296; Identity: 295/296 (99.7%)(valid)	UM	IGHJ6-02	IGHV3-OR16-18-01_IGHJ6-02	358	None					None	None	9.0	0.128931	-0.128931	NO	1CLONE	SUBCLONAL
cDNA6-MIXLFa	IGHV3-11-06	IGHV3-11-06;IGHV3-11-01;IGHV3-11-05;IGHV3-11-04;IGHV3-11-03;IGHV3-21-07;IGHV3-69-1-01;IGHV3-OR16-9-01;IGHV3-48-04	63587	15810	2100	9262	36415	296	66276	63741	1	IGHV3-11	63587	99.9874	99.7458	Length: 296; Identity: 296/296 (100.0%)(valid)	UM	IGHJ5-02	IGHV3-11-06_IGHJ5-02	379	CAREKLIYYGSGSYYNWFDPW	IGHD3-10-01 95.8 24 111.0 IGHD3-10-02 91.7 24 96.0 IGHD3-16-02 72.7 33 79.0				ACTGTATCTGCAAATGAACAGCCTGAGAGCCGAGGACACGGCTGTGTATTACTGTGCGAGAGAAAAACTAATCTATTATGGTTCGGGGAGTTATTATAACTGGTTCGACCCCTGGGGCCAGGGAACCCTGGTCACCGTCTCCTCAGGTAAG	8514	1.0	99.9874	-99.9874	YES	1CLONE	CLONAL	1
